# Supplementary material for: Convergent evolution of plant pattern recognition receptors sensing cysteine-rich patterns from three microbial kingdoms
Source: Nat Commun. 2023 Jun 19;14:3621. doi: 10.1038/s41467-023-39208-8 (PMC10279758; doi:10.1038/s41467-023-39208-8)
Supplement: Supplementary file 4 — Source Data [file 41467_2023_39208_MOESM4_ESM.xlsx]

## Sheet: Figure 1
Figure 1a
	Mock	nlp20	SCPSs			Mean			SD
Col-0	0.5	6.2	5.9			Mock	nlp20	SCPSs	Mock	nlp20	SCPSs
Col-0	0.36	6.12	6.24		Col-0	0.496667	6.13	5.92167	0.138371	0.633404	0.459844
Col-0	0.45	6.64	5.92		rlp30-2	0.575	6.235	0.67	0.256262	0.788689	0.0948683
Col-0	0.6	4.95	5.16		rlp30-2/ RLP30-YFP	0.483333	5.39667	5.59167	0.119276	0.828122	0.529468
Col-0	0.36	6.72	6.52
Col-0	0.71	6.15	5.79		Two-sided Dunnett's test with control
rlp30-2	0.8	5.12	0.81		P	Mock	nlp20	SCPSs
rlp30-2	0.9	5.89	0.59		Col-0	control	1.1675e-09	8.80738e-11
rlp30-2	0.68	5.71	0.68		rlp30-2	control	1.51812e-09	0.414374
rlp30-2	0.36	7.12	0.69		rlp30-2/ RLP30-YFP	control	5.22566e-08	5.32526e-10
rlp30-2	0.45	6.58	0.54
rlp30-2	0.26	6.99	0.71
rlp30-2/ RLP30-YFP	0.45	6.66	5.55
rlp30-2/ RLP30-YFP	0.39	6.12	5.71
rlp30-2/ RLP30-YFP	0.39	4.87	5.69
rlp30-2/ RLP30-YFP	0.69	4.59	4.59
rlp30-2/ RLP30-YFP	0.42	4.78	5.88
rlp30-2/ RLP30-YFP	0.56	5.36	6.13
Figure 1b
inoculation with 8μl 5*106 conidal/ml B.cinerea Lesion Diameter (cm)
	Mock	nlp20	SCPSs			Mean			SD
Col-0	0.85	0.75	0.56			Mock	nlp20	SCPSs	Mock	nlp20	SCPSs
Col-0	0.78	0.68	0.51		Col-0	0.81	0.685	0.496667	0.0689928	0.0641093	0.0388158
Col-0	0.71	0.77	0.45		rlp30-2	0.821667	0.668333	0.816667	0.0719491	0.0738693	0.0847742
Col-0	0.77	0.66	0.47		rlp30-2/ RLP30-YFP	0.831667	0.67	0.528333	0.0462241	0.06	0.063692
Col-0	0.9	0.65	0.51
Col-0	0.85	0.6	0.48		Two-sided Dunnett's test with control
rlp30-2	0.87	0.71	0.75		P	Mock	nlp20	SCPSs
rlp30-2	0.89	0.69	0.85		Col-0	control	0.00870499	2.10914e-06
rlp30-2	0.72	0.54	0.89		rlp30-2	control	0.00451943	0.914471
rlp30-2	0.75	0.69	0.7		rlp30-2/ RLP30-YFP	control	0.000385198	2.68525e-06
rlp30-2	0.88	0.75	0.92
rlp30-2	0.82	0.63	0.79
rlp30-2/ RLP30-YFP	0.78	0.66	0.56
rlp30-2/ RLP30-YFP	0.85	0.59	0.51
rlp30-2/ RLP30-YFP	0.86	0.68	0.62
rlp30-2/ RLP30-YFP	0.81	0.62	0.45
rlp30-2/ RLP30-YFP	0.9	0.75	0.47
rlp30-2/ RLP30-YFP	0.79	0.72	0.56
Figure 1c
10X Pst DC3000 (c.f.u. per cm2)
	Mock	nlp20	SCPSs			Mean			SD
Col-0	6.54407	2.54407	2.74819			Mock	nlp20	SCPSs	Mock	nlp20	SCPSs
Col-0	5.53782	2.47712	2.63347		Col-0	6.17313	3.02434	3.01625	0.366466	0.396949	0.400673
Col-0	6.53782	3.47712	2.4624		rlp30-2	6.42363	2.89397	6.21694	0.247001	0.447716	0.683507
Col-0	5.71241	2.6721	2.716		rlp30-2/ RLP30-YFP	6.1341	2.9611	3.06307	0.319476	0.368161	0.830057
Col-0	6.10721	2.5563	2.5563
Col-0	6.13988	2.74036	2.49136		Two-sided Dunnett's test with control
Col-0	6.53213	2.6721	3.39794		P	Mock	nlp20	SCPSs
Col-0	5.76343	3.44716	2.57978		Col-0	control	3.04268e-26	2.22776e-25
Col-0	6.65321	2.38021	3.14613		rlp30-2	control	1.66431e-28	0.389153
Col-0	6.53148	2.84792	2.50515		rlp30-2/ RLP30-YFP	control	0.000385198	2.21934e-27
Col-0	6.0086	3.45484	3.35218
Col-0	5.76343	3.33244	3.04139
Col-0	6.07918	3.29003	3.32222
Col-0	6.07188	3.26717	3.49136			Figure 1e
Col-0	6.17197	3.44716	3.53148
Col-0	6.20952	3.40654	3.27875
Col-0	6.22712	3.36173	3.16137
Col-0	5.80618	3.24304	3.36173
Col-0	6.89209	2.8451	3.53148
Col-0	6.07918	2.87506	3.71068
rlp30-2	6.54407	2.39794	6.63347
rlp30-2	6.80346	3.39794	6.39794
rlp30-2	6.73045	2.36173	5.77815
rlp30-2	6.46982	3.14613	6.86923
rlp30-2	6.5966	2.54407	5.79239
rlp30-2	6.4624	2.44716	5.75587
rlp30-2	6.62398	2.32222	5.85733
rlp30-2	6.66091	2.4624	6.87506
rlp30-2	6.59003	2.34242	6.72428
rlp30-2	6.46982	2.20412	6.74819
rlp30-2	6.41393	3.13033	6.38021
rlp30-2	6.09794	3.26717	6.20412
rlp30-2	6.04613	3.17609	6.43933
rlp30-2	6.29003	3.33244	6.53148
rlp30-2	6.4624	3.41497	6.36173
rlp30-2	6.69822	3.39033	6.16137
rlp30-2	6.16137	3.37685	6.40654
rlp30-2	5.97772	3.11394	6.38917
rlp30-2	6.29419	3.17609	6.32222
rlp30-2	6.1368	2.97772	6.25527
rlp30-2/ RLP30-YFP	6.25527	2.4624	2.5563
rlp30-2/ RLP30-YFP	5.50515	2.65321	2.5682
rlp30-2/ RLP30-YFP	5.5563	2.85733	2.64345
rlp30-2/ RLP30-YFP	5.6721	2.66276	2.60206
rlp30-2/ RLP30-YFP	6.53148	2.53148	2.74036
rlp30-2/ RLP30-YFP	6.47712	2.74819	2.34242
rlp30-2/ RLP30-YFP	6.54407	2.76343	2.60206
rlp30-2/ RLP30-YFP	6.51188	2.34242	2.62325
rlp30-2/ RLP30-YFP	5.716	2.60206	2.79239
rlp30-2/ RLP30-YFP	5.91362	2.81954	2.51851
rlp30-2/ RLP30-YFP	6.26717	3.29003	3.16137
rlp30-2/ RLP30-YFP	6.17609	3.24304	3.4624
rlp30-2/ RLP30-YFP	6.23045	3.44716	3.38021
rlp30-2/ RLP30-YFP	6.36173	3.16137	3.21748
rlp30-2/ RLP30-YFP	6.32222	3.26717	3.41497
rlp30-2/ RLP30-YFP	6.17609	3.38021	2.74036
rlp30-2/ RLP30-YFP	6.0607	3.60206	3.11394
rlp30-2/ RLP30-YFP	5.97772	3.02119	3.32222
rlp30-2/ RLP30-YFP	6.29003	3.38917	3.20412
rlp30-2/ RLP30-YFP	6.29003	3.25527	3.21748
Figure 1d
	Mcok	flg22	SCPSs			Mean			SD
A.thaliana	0.3	1.1	3.3			Mcok	flg22	SCPSs	Mcok	flg22	SCPSs
A.thaliana	0.41	0.9	3.6		A.thaliana	0.283333	0.925	3.555	0.0847742	0.225189	0.61666
A.thaliana	0.25	1.12	2.45		B.rapa	0.555	0.866667	2.41333	0.154758	0.172704	0.2843
A.thaliana	0.33	0.5	4.12		B.napus	0.64	1.21333	2.48167	0.225477	0.195209	0.522778
A.thaliana	0.25	0.98	3.85		N.benthamiana	0.446667	1.47833	4.51333	0.23192	0.354086	0.566663
A.thaliana	0.16	0.95	4.01		N.tabacum	0.463333	1.39	0.678333	0.180739	0.3845	0.216187
B.rapa	0.78	0.63	2.25		S.pennellii	0.393333	0.628333	3.50833	0.154876	0.264077	0.536411
B.rapa	0.36	0.92	2.98		S.lycopersicum	0.476667	0.673333	3.14	0.0891441	0.224024	0.213635
B.rapa	0.55	0.82	2.21		C.annuum	0.377667	1.03333	4.12333	0.101787	0.19377	0.198158
B.rapa	0.48	1.11	2.33		S.tuberosum	0.271667	1.15	3.865	0.120568	0.396888	0.94606
B.rapa	0.69	0.74	2.38
B.rapa	0.47	0.98	2.33		Two-sided Dunnett's test with control
B.napus	0.99	1.21	1.97		P	Mcok	flg22	SCPSs
B.napus	0.71	1.11	2.31		A.thaliana	control	6.62016e-05	1.50357e-07
B.napus	0.65	0.96	2.99		B.rapa	control	0.00812157	5.55572e-06
B.napus	0.51	1.15	3.1		B.napus	control	0.000830305	1.28061e-05
B.napus	0.67	1.53	1.85		N.benthamiana	control	0.000137469	6.00393e-06
B.napus	0.31	1.32	2.67		N.tabacum	control	0.000327033	0.091167
N.benthamiana	0.74	1.25	4.3		S.pennellii	control	0.0894843	8.52619e-08
N.benthamiana	0.33	1.8	4.36		S.lycopersicum	control	0.073634	7.35301e-11
N.benthamiana	0.25	1.25	3.75		C.annuum	control	2.48925e-05	1.70591e-12
N.benthamiana	0.74	2.01	5.13		S.tuberosum	control	0.000409033	3.29934e-06
N.benthamiana	0.25	1.45	4.3
N.benthamiana	0.37	1.11	5.24
N.tabacum	0.26	1.2	1.02
N.tabacum	0.44	1.8	0.76
N.tabacum	0.79	0.99	0.68
N.tabacum	0.36	0.96	0.5
N.tabacum	0.51	1.65	0.4
N.tabacum	0.42	1.74	0.71
S.pennellii	0.24	0.6	4.23
S.pennellii	0.25	0.31	4.01
S.pennellii	0.66	1.07	3.56
S.pennellii	0.42	0.76	2.8
S.pennellii	0.44	0.58	3.2
S.pennellii	0.35	0.45	3.25
S.lycopersicum	0.41	0.9	3.31
S.lycopersicum	0.41	0.5	2.89
S.lycopersicum	0.49	0.84	3.46
S.lycopersicum	0.39	0.36	3.1
S.lycopersicum	0.55	0.58	2.96
S.lycopersicum	0.61	0.86	3.12
C.annuum	0.336	1	3.8
C.annuum	0.46	0.9	4.2
C.annuum	0.54	1.12	4.15
C.annuum	0.31	1.1	3.99
C.annuum	0.35	1.32	4.25
C.annuum	0.27	0.76	4.35
S.tuberosum	0.22	0.62	4.8
S.tuberosum	0.34	1.5	2.7
S.tuberosum	0.15	1.53	3.22
S.tuberosum	0.19	0.7	3.24
S.tuberosum	0.25	1.22	5.01
S.tuberosum	0.48	1.33	4.22

## Sheet: Figure 2
Figure 2a
	Mock	SCPSs	SCPBc	SCPPi			Mean				SD
Col-0	0.39	5.12	5.77	4.52			Mock	SCPSs	SCPBc	SCPPi	Mock	SCPSs	SCPBc	SCPPi
Col-0	0.45	5.75	6.01	4.378		Col-0	0.44	5.31167	5.64167	4.828	0.142127	0.363616	0.459148	0.343302
Col-0	0.54	5.26	4.79	4.77		rlp30-2	0.396667	0.408333	0.543333	0.465	0.100731	0.169401	0.185975	0.138384
Col-0	0.66	4.77	6.05	5.31		rlp30-2/RLP30-YFP	0.445	4.43667	4.525	4.61833	0.0814248	0.423493	0.651759	0.412573
Col-0	0.32	5.29	5.55	5.01		sobir1-12	0.363333	0.41	0.543333	0.465	0.0809115	0.110815	0.185975	0.138384
Col-0	0.28	5.68	5.68	4.98		bak1-5 bkk1-1	0.478333	0.398333	0.49	0.515	0.173369	0.122379	0.144637	0.143631
rlp30-2	0.4	0.35	0.76	0.62
rlp30-2	0.36	0.3	0.63	0.32		Two-sided Dunnett's test with control
rlp30-2	0.54	0.24	0.54	0.45			Mock	SCPSs	SCPBc	SCPPi
rlp30-2	0.24	0.49	0.24	0.37		Col-0	Control	9.35065e-10	1.3459e-10	5.6795e-11
rlp30-2	0.46	0.36	0.43	0.65		rlp30-2	Control	0.887593	0.120239	0.351183
rlp30-2	0.38	0.71	0.66	0.38		rlp30-2/RLP30-YFP	Control	6.27681e-10	3.0482e-08	0.00026383
rlp30-2/RLP30-YFP	0.55	5.01	5.51	5.23		sobir1-12	Control	0.424241	0.0548022	0.15135
rlp30-2/RLP30-YFP	0.37	3.88	4.21	4.76		bak1-5 bkk1-1	Control	0.377532	0.263372	0.770009
rlp30-2/RLP30-YFP	0.43	4.78	3.79	4.28
rlp30-2/RLP30-YFP	0.53	4.33	3.99	4.88
rlp30-2/RLP30-YFP	0.35	4.53	4.67	4.13
rlp30-2/RLP30-YFP	0.44	4.09	4.98	4.43
sobir1-12	0.35	0.5	0.76	0.62
sobir1-12	0.36	0.23	0.63	0.32
sobir1-12	0.45	0.35	0.54	0.45
sobir1-12	0.22	0.43	0.24	0.37
sobir1-12	0.37	0.54	0.43	0.65
sobir1-12	0.43	0.41	0.66	0.38
bak1-5 bkk1-1	0.39	0.6	0.58	0.56
bak1-5 bkk1-1	0.63	0.45	0.67	0.66
bak1-5 bkk1-1	0.75	0.29	0.25	0.34
bak1-5 bkk1-1	0.34	0.35	0.47	0.34
bak1-5 bkk1-1	0.44	0.43	0.43	0.54
bak1-5 bkk1-1	0.32	0.27	0.54	0.65
Figure 2b
	TRV2:GUS	TRV2:RE02	TRV2:RE02+RLP23	TRV2:RE02+RLP30	TRV2:RE02+NbRE02			Mean					SD
Mock	0.43	0.32	0.44	0.33	0.23			TRV2:GUS	TRV2:RE02	TRV2:RE02+RLP23	TRV2:RE02+RLP30	TRV2:RE02+NbRE02	TRV2:GUS	TRV2:RE02	TRV2:RE02+RLP23	TRV2:RE02+RLP30	TRV2:RE02+NbRE02
Mock	0.31	0.47	0.51	0.39	0.33		Mock	0.35	0.408333	0.515	0.428333	0.351667	0.056921	0.0861201	0.0977241	0.0801041	0.0738693
Mock	0.34	0.54	0.69	0.51	0.32		nlp20	0.523333	0.46	4.17	0.385	0.505	0.234492	0.20199	0.558534	0.158714	0.191911
Mock	0.29	0.39	0.48	0.54	0.43		SCPSs	5.11333	0.643333	0.578333	2.74833	4.76833	0.586367	0.164154	0.0699762	0.273234	0.405976
Mock	0.41	0.41	0.42	0.39	0.41
Mock	0.32	0.32	0.55	0.41	0.39			Two-sided Dunnett's test with control
nlp20	0.89	0.45	3.69	0.29	0.79		P	TRV2:GUS	TRV2:RE02	TRV2:RE02+RLP23	TRV2:RE02+RLP30	TRV2:RE02+NbRE02
nlp20	0.23	0.39	3.79	0.67	0.54		Mock	Control	0.196423	0.0726716	0.685824	0.249235
nlp20	0.67	0.67	4.67	0.33	0.38		nlp20	Control	0.627044	4.11978e-08	0.259031	0.885129
nlp20	0.53	0.34	4.14	0.23	0.66		SCPSs	Control	1.21116e-08	0.39323	4.34542e-06	0.263446
nlp20	0.35	0.72	3.71	0.46	0.31
nlp20	0.47	0.19	5.02	0.33	0.35
SCPSs	5.66	0.78	0.57	2.34	4.99
SCPSs	4.98	0.81	0.49	2.67	5.12
SCPSs	4.34	0.67	0.66	3.12	5.09
SCPSs	4.57	0.54	0.51	2.98	4.89
SCPSs	5.79	0.37	0.59	2.66	4.35
SCPSs	5.34	0.69	0.65	2.72	4.17
Figure 2c
	Col-0	rlp30-2	rlp30-2/RLP30-YFP	rlp30-2/NbRE02-GFP-4	rlp30-2/NbRE02-GFP-5			Mean					SD
Mock	0.23	0.32	0.31	0.37	0.22			Col-0	rlp30-2	rlp30-2/RLP30-YFP	rlp30-2/NbRE02-GFP-4	rlp30-2/NbRE02-GFP-5	Col-0	rlp30-2	rlp30-2/RLP30-YFP	rlp30-2/NbRE02-GFP-4	rlp30-2/NbRE02-GFP-5
Mock	0.43	0.49	0.22	0.45	0.43		Mock	0.366667	0.353333	0.37	0.365	0.348333	0.123396	0.130179	0.107703	0.0561249	0.10572
Mock	0.37	0.42	0.48	0.36	0.41		nlp20	4.29667	4.12833	4.33667	4.015	3.88	0.322035	0.301292	0.532904	0.259904	0.327292
Mock	0.21	0.19	0.39	0.34	0.35		SCP	3.60833	0.426667	3.22833	3.24667	3.20667	0.269326	0.103473	0.296811	0.410203	0.245818
Mock	0.44	0.48	0.32	0.28	0.46
Mock	0.52	0.22	0.5	0.39	0.22			Two-sided Dunnett's test with control
nlp20	4.01	3.78	4.09	3.97	4.02		P	Col-0	rlp30-2	rlp30-2/RLP30-YFP	rlp30-2/NbRE02-GFP-4	rlp30-2/NbRE02-GFP-5
nlp20	4.76	4.35	5.13	3.66	4.17		Mock	Control	0.859157	0.961223	0.976567	0.787893
nlp20	4.38	4.56	4.78	4.15	3.89		nlp20	Control	0.371824	0.878094	0.12644	0.050454
nlp20	4.56	3.97	3.67	4.34	3.34		SCPSs	Control	1.11801e-10	0.0425966	0.101172	0.0223821
nlp20	4.1	3.88	4.04	3.78	3.67
nlp20	3.97	4.23	4.31	4.19	4.19
SCPSs	3.45	0.56	3.12	3.45	3.45
SCPSs	3.87	0.43	2.99	3.92	3.12
SCPSs	3.91	0.54	3.78	2.99	3.49
SCPSs	3.32	0.32	3.34	2.78	3.29
SCPSs	3.76	0.38	3.12	3.01	2.87
SCPSs	3.34	0.33	3.02	3.33	3.02

## Sheet: Figure 3
Figure 3b
	A. thaliana	Nicotiana benthamiana	Brassica napus			Mean			Mean
Mock	0.73	0.88	0.78			A. thaliana	Nicotiana benthamiana	Brassica napus	A. thaliana	Nicotiana benthamiana	Brassica napus
Mock	0.34	0.779	0.82		Mock	0.481667	0.8115	0.73	0.155874	0.176605	0.160748
Mock	0.44	0.53	0.78		SCPSs	4.22	6.04833	4.53	0.233495	0.294375	0.466862
Mock	0.32	0.85	0.42		C1S	0.658333	0.965	3.99667	0.166783	0.152938	0.352458
Mock	0.59	1.07	0.71		C2S	0.595	0.996667	3.94833	0.184472	0.315066	0.343827
Mock	0.47	0.76	0.87		C3S	0.533333	0.866667	3.945	0.136039	0.15371	0.304943
SCPSs	4.56	6.19	3.97		C4S	0.571667	0.946667	3.795	0.128128	0.13471	0.340279
SCPSs	4.12	6.23	4.05		C5S	0.436667	5.23333	3.97833	0.0773736	0.412246	0.549087
SCPSs	4.19	5.98	4.67		C6S	0.631667	5.6	3.83833	0.0899815	0.537848	0.373171
SCPSs	3.88	5.99	4.58		C7S	0.47	4.86167	3.97667	0.139714	0.436184	0.422264
SCPSs	4.18	6.37	5.24		C8S	0.553333	4.89	3.75333	0.13201	0.407529	0.36697
SCPSs	4.39	5.53	4.67
C1S	0.98	1.12	3.89		Two-sided Dunnett's test with control
C1S	0.56	0.83	3.45		P	A. thaliana	Nicotiana benthamiana	Brassica napus
C1S	0.54	0.74	4.27		Mock	control	control	control
C1S	0.67	1.02	4.28		SCPSs	1.72994e-11	4.48775e-12	3.82322e-09
C1S	0.65	0.97	4.32		C1S	0.0872474	0.138603	1.56529e-09
C1S	0.55	1.11	3.77		C2S	0.277109	0.237751	1.48279e-09
C2S	0.73	0.45	4.41		C3S	0.55438	0.576592	5.82615e-10
C2S	0.82	1.13	4.32		C4S	0.135138	0.28157	2.25813e-08
C2S	0.43	1.34	3.58		C5S	0.54068	3.37233e-10	7.21666e-08
C2S	0.52	1.21	3.89		C6S	0.0684809	1.5186e-09	4.05372e-09
C2S	0.71	0.98	3.84		C7S	0.894118	1.28133e-09	7.45471e-09
C2S	0.36	0.87	3.65		C8S	0.41024	6.78696e-10	4.62935e-09
C3S	0.35	0.99	3.78
C3S	0.55	1.08	4.31
C3S	0.76	0.77	4.33
C3S	0.54	0.67	3.6
C3S	0.45	0.78	3.89
C3S	0.55	0.91	3.76
C4S	0.37	1.07	3.86
C4S	0.64	1.13	3.56
C4S	0.56	0.97	4.29
C4S	0.56	0.83	3.99
C4S	0.76	0.79	3.76
C4S	0.54	0.89	3.31
C5S	0.39	5.12	3.56
C5S	0.45	4.79	4.29
C5S	0.44	5.13	3.23
C5S	0.32	5.55	3.88
C5S	0.47	5.89	4.13
C5S	0.55	4.92	4.78
C6S	0.77	5.99	4.24
C6S	0.57	6.27	3.87
C6S	0.66	4.87	3.45
C6S	0.51	5.14	4.11
C6S	0.67	5.45	4.04
C6S	0.61	5.88	3.32
C7S	0.23	5.55	4.43
C7S	0.58	4.79	4.22
C7S	0.54	4.39	4.11
C7S	0.37	4.44	3.23
C7S	0.54	4.87	4.09
C7S	0.56	5.13	3.78
C8S	0.34	5.14	4.11
C8S	0.66	4.48	4.02
C8S	0.48	5.46	3.45
C8S	0.71	5.01	3.33
C8S	0.56	4.87	4.12
C8S	0.57	4.38	3.49
Figure 3c
	Mock	SCPSs	C1C5	C3C8	C1C4	C3C5
A. thaliana	0.72	3.67	0.54	0.43	0.65	0.32			Mean						SD
A. thaliana	0.43	3.35	0.78	0.45	0.43	0.45			Mock	SCPSs	C1C5	C3C8	C1C4	C3C5	Mock	SCPSs	C1C5	C3C8	C1C4	C3C5
A. thaliana	0.37	3.98	0.66	0.33	0.55	0.33		A. thaliana	0.558333	3.94333	0.581667	0.53	0.561667	0.463333	0.161668	0.409471	0.134077	0.171464	0.149455	0.162193
A. thaliana	0.67	4.56	0.61	0.81	0.77	0.71		Nicotiana benthamiana	0.648333	4.82333	4.38	0.653333	0.663333	0.511667	0.180822	0.551314	0.480375	0.196027	0.0868716	0.153025
A. thaliana	0.44	4.11	0.39	0.64	0.61	0.61		Brassica napus	0.611667	4.735	4.74833	4.52333	0.708333	3.57833	0.167023	0.492047	0.617848	0.440348	0.202624	0.452699
A. thaliana	0.72	3.99	0.51	0.52	0.36	0.36
N. benthamiana	0.44	4.54	4.34	0.65	0.65	0.34		Two-sided Dunnett's test with control
N. benthamiana	0.51	5.54	5.12	0.78	0.54	0.51		P	Mock	SCPSs	C1C5	C3C8	C1C4	C3C5
N. benthamiana	0.53	4.76	3.98	0.51	0.78	0.44		A. thaliana	control	3.85672e-09	0.791062	0.7744	0.971147	0.333516
N. benthamiana	0.88	5.15	4.69	0.34	0.66	0.68		Nicotiana benthamiana	control	7.35453e-09	6.65357e-09	0.964275	0.858336	0.187958
N. benthamiana	0.71	3.94	4.36	0.79	0.74	0.71		Brassica napus	control	2.83611e-09	2.07934e-08	1.81569e-09	0.388405	3.36492e-08
N. benthamiana	0.82	5.01	3.79	0.85	0.61	0.39
B. napus	0.62	4.67	3.99	5.11	0.43	3.12
B. napus	0.34	3.88	4.87	3.97	0.87	3.88
B. napus	0.55	5.33	5.56	4.42	0.56	4.13
B. napus	0.71	4.62	4.69	4.89	0.69	2.99
B. napus	0.84	4.88	4.12	4.63	0.71	3.84
B. napus	0.61	5.03	5.26	4.12	0.99	3.51
Figure 3d
					Mean	SD
SCPSs	20.36	31.5088		SCPSs	25.9344	7.88339
C1C5	0	0		C1C5	0	0
C3C8	0	0		C3C8	0	0
C1C4	0	0		C1C4	0	0
C3C5	0	0		C3C5	0	0
SCPSs	44.61	53.0766		SCPSs	48.8433	5.98679
C1C5	48.36	52.7424		C1C5	50.5512	3.09882
C3C8	0	0		C3C8	0	0
C1C4	0	0		C1C4	0	0
C3C5	0	0		C3C5	0	0
SCPSs	49.85	69.055		SCPSs	59.4525	13.58
C1C5	63.97	71.7352		C1C5	67.8526	5.49083
C3C8	66.69	73.675		C3C8	70.1825	4.93914
C1C4	0	0		C1C4	0	0
C3C5	298.25	362.23		C3C5	330.24	45.2407

## Sheet: Figure 4
Figure 4a														Figure 4b
	Col-0	rlp30-2	rlp30-2/RLP30-YFP			Mean			SD					10X Pst DC3000 (c.f.u. per cm2)
Mcok	0.23	0.35	0.34			Col-0	rlp30-2	rlp30-2/RLP30-YFP	Col-0	rlp30-2	rlp30-2/RLP30-YFP				Mock	nlp20	SCP-likePsp			Mean			SD
Mcok	0.48	0.52	0.35		Mcok	0.446667	0.383333	0.465	0.134263	0.0818942	0.109864			Col-0	6.13033	4.19136	3.72222			Mock	nlp20	SCP-likePsp	Mock	nlp20	SCP-likePsp
Mcok	0.38	0.38	0.43		SCPSs	4.27667	0.52	4.18833	0.52523	0.160624	0.5867			Col-0	6.20412	3.49136	3.32222		Col-0	6.43803	3.63687	3.42473	0.298507	0.327768	0.231831
Mcok	0.43	0.43	0.55		SCP-likePst	3.5	0.435	3.20167	0.257992	0.0977241	0.268136			Col-0	6.14242	3.98533	3.27875		rlp30-2	6.41086	3.5821	6.40755	0.37138	0.320791	0.3046
Mcok	0.55	0.29	0.51		SCP-likePph	3.955	0.56	3.79833	0.223047	0.16285	0.276363			Col-0	6.10412	3.77085	3.23045		rlp30-2/RLP30-YFP	6.33078	3.72172	3.50095	0.32497	0.235841	0.375477
Mcok	0.61	0.33	0.61		SCP-likePflu	3.57333	0.516667	3.50667	0.239472	0.174547	0.296221			Col-0	6.24304	3.12325	3.09691
SCPSs	3.54	0.32	4.12		SCP-likePpr	2.85833	0.488333	2.63333	0.24095	0.179824	0.290425			Col-0	6.89794	3.16276	3.25527		Two-sided Dunnett's test with control
SCPSs	4.16	0.45	4.91		SCP-likePstu	3.46333	0.418333	3.455	0.316839	0.124486	0.23586			Col-0	6.46128	3.22428	3.16137		P	Mock	nlp20	SCP-likePsp
SCPSs	4.45	0.56	4.24											Col-0	5.75527	3.9682	3.11394		Col-0	control	7.15126e-37	1.99865e-35
SCPSs	4.38	0.68	3.39		Two-sided Dunnett's test with control									Col-0	6.79003	3.41497	3.14613		rlp30-2	control	3.78175e-28	0.972352
SCPSs	3.71	0.52	3.71		P	Col-0	rlp30-2	rlp30-2/RLP30-YFP						Col-0	6.11175	3.60206	3.07918		rlp30-2/RLP30-YFP	control	1.46636e-27	1.69298e-25
SCPSs	5.12	0.39	4.76		Mcok	control	0.347187	0.800997						Col-0	6.03136	3.90309	3.63347
SCP-likePst	3.74	0.32	3.12		SCPSs	control	2.2174e-08	0.910749						Col-0	6.00515	3.20618	3.63347
SCP-likePst	3.31	0.45	3.24		SCP-likePst	control	1.03884e-10	0.0779294						Col-0	6.64345	3.91381	3.59106
SCP-likePst	3.19	0.53	3.71		SCP-likePph	control	9.09342e-12	0.305264						Col-0	6.10515	3.76343	3.59106
SCP-likePst	3.45	0.56	2.93		SCP-likePflu	control	2.16135e-10	0.677224						Col-0	6.54407	3.88081	3.5563
SCP-likePst	3.87	0.34	3.12		SCP-likePpr	control	3.02586e-09	0.17485						Col-0	6.69897	3.8451	3.6902
SCP-likePst	3.44	0.41	3.09		SCP-likePstu	control	8.7808e-10	0.959803						Col-0	6.44716	3.34819	3.54407
SCP-likePph	4.11	0.49	4.11											Col-0	6.95563	3.26923	3.68124
SCP-likePph	4.09	0.51	4.09											Col-0	6.19106	3.79239	3.62325
SCP-likePph	4.23	0.33	3.56											Col-0	6.01278	3.88081	3.54407
SCP-likePph	3.78	0.49	3.44											rlp30-2	6.84407	3.84345	6.51851
SCP-likePph	3.65	0.41	3.71											rlp30-2	6.84407	3.92325	6.9624
SCP-likePph	3.87	0.63	3.88											rlp30-2	6.99136	3.54407	6.5563
SCP-likePflu	3.23	0.76	3.33											rlp30-2	6.36173	3.28124	6.84345
SCP-likePflu	3.87	0.38	3.12											rlp30-2	6.41497	3.54407	6.78124
SCP-likePflu	3.54	0.34	3.48											rlp30-2	6.7624	3.05321	6.80206
SCP-likePflu	3.44	0.58	3.98											rlp30-2	6.24716	3.61278	6.43136
SCP-likePflu	3.82	0.66	3.45											rlp30-2	6.7563	3.20206	6.0563
SCP-likePflu	3.54	0.38	3.68											rlp30-2	6.5682	3.38021	6.05798
SCP-likePpr	2.89	0.72	2.48											rlp30-2	6.58021	3.23148	6.72428
SCP-likePpr	2.72	0.34	3.11											rlp30-2	6.82016	3.64448	6.09691
SCP-likePpr	2.98	0.52	2.45											rlp30-2	6.92016	3.92428	5.86222
SCP-likePpr	3.13	0.43	2.47											rlp30-2	6.16675	3.0451	6.21748
SCP-likePpr	2.98	0.66	2.88											rlp30-2	6.15378	3.98227	6.43933
SCP-likePpr	2.45	0.26	2.41											rlp30-2	6.59106	3.8451	6.51175
SCP-likePstu	3.98	0.28	3.09											rlp30-2	6.63849	3.95424	6.19691
SCP-likePstu	3.71	0.37	3.76											rlp30-2	6.12325	3.21381	6.20412
SCP-likePstu	3.22	0.62	3.55											rlp30-2	5.93239	3.90309	6.39003
SCP-likePstu	3.41	0.51	3.49											rlp30-2	6.74429	3.68124	6.32222
SCP-likePstu	3.27	0.39	3.28											rlp30-2	6.5563	3.83251	6.17609
SCP-likePstu	3.19	0.34	3.56											rlp30-2/RLP30-YFP	6.09691	3.59106	3.23045
														rlp30-2/RLP30-YFP	6.73222	4.10206	3.07918
Figure 4c														rlp30-2/RLP30-YFP	6.97279	3.5682	3.17609
	Mock	nlp20	SCP-likePsp			Mean			SD					rlp30-2/RLP30-YFP	6.84242	3.44716	3.14613
Nb	0.36	0.34	0.35			Mock	nlp20	SCP-likePsp	Mock	nlp20	SCP-likePsp			rlp30-2/RLP30-YFP	6.13033	3.59106	3.16137
Nb	0.45	0.45	0.51		Nb	0.521667	0.468333	0.475	0.162778	0.177247	0.133529			rlp30-2/RLP30-YFP	6.63244	3.47712	3.07918
Nb	0.71	0.66	0.71		Nb+RLP23	0.463333	2.94	0.47	0.135302	0.412892	0.232895			rlp30-2/RLP30-YFP	6.23045	3.41497	3.25527
Nb	0.55	0.37	0.44		Nb+RLP30	0.445	0.491667	3.01833	0.156173	0.170812	0.491789			rlp30-2/RLP30-YFP	6.50607	3.62325	3.30103
Nb	0.35	0.71	0.49											rlp30-2/RLP30-YFP	6.35218	3.98505	3.97772
Nb	0.71	0.28	0.35		Two-sided Dunnett's test with control									rlp30-2/RLP30-YFP	6.22041	3.61278	3.25481
Nb+RLP23	0.66	2.51	0.25		P	Mock	nlp20	SCP-likePsp						rlp30-2/RLP30-YFP	6.4624	3.79239	4.1682
Nb+RLP23	0.41	2.39	0.84		Nb	control	0.599118	0.599065						rlp30-2/RLP30-YFP	6.43136	3.62325	4.13148
Nb+RLP23	0.35	3.01	0.34		Nb+RLP23	control	6.949e-08	0.95285						rlp30-2/RLP30-YFP	6.5682	3.40806	3.54407
Nb+RLP23	0.37	3.12	0.64		Nb+RLP30	control	0.632048	2.46972e-07						rlp30-2/RLP30-YFP	6.02325	3.92428	4.03148
Nb+RLP23	0.61	3.13	0.48											rlp30-2/RLP30-YFP	6.01278	3.68124	3.44716
Nb+RLP23	0.38	3.48	0.27											rlp30-2/RLP30-YFP	6.5682	3.55424	3.61278
Nb+RLP30	0.29	0.22	3.66											rlp30-2/RLP30-YFP	5.79784	4.01703	3.66276
Nb+RLP30	0.71	0.61	2.18											rlp30-2/RLP30-YFP	6.04716	3.92428	4.02428
Nb+RLP30	0.35	0.38	3.22											rlp30-2/RLP30-YFP	6.04407	3.98227	3.50515
Nb+RLP30	0.48	0.57	3.14											rlp30-2/RLP30-YFP	5.94407	4.11453	3.23045
Nb+RLP30	0.51	0.48	3.08
Nb+RLP30	0.33	0.69	2.83

## Sheet: Figure 5
Figure 5a															Figure 5b
	Wt	#49	#55			Mean			SD						10X Pta (c.f.u. per cm2)
Mock	0.34	0.54	0.71			Wt	#49	#55	Wt	#49	#55				WT	6.26717			Mean	SD
Mock	0.54	0.59	0.33		Mock	0.575	0.516667	0.521667	0.365731	0.339375	0.304258				WT	6.16137		Wt	6.0086	0.466258
Mock	0.36	0.35	0.55		SCPSs	0.945	3.64167	3.69333	0.340129	0.414759	0.397537				WT	5.85126		#49	3.83035	0.528132
Mock	0.61	0.81	0.53		SCPBc	0.571667	3.13667	3.14667	0.167143	0.212948	0.285914				WT	5.47712		#55	3.9214	0.493286
Mock	0.78	0.33	0.62		SCPPi	0.575	2.82833	2.74167	0.196749	0.273014	0.268732				WT	5.43136
Mock	0.82	0.48	0.39		SCP-likepsp	0.513333	2.69167	2.82	0.212006	0.294579	0.420904				WT	5.63347		Two-sided Dunnett's test with control
SCPSs	0.46	3.12	3.23												WT	6.17609		Wt	control
SCPSs	0.39	3.43	3.15												WT	6.20412		#49	9.08714e-17
SCPSs	0.61	2.99	3.45		Two-sided Dunnett's test with control										WT	6.61278		#55	5.93241e-16
SCPSs	0.33	3.58	3.56		P	Wt	#49	#55							WT	6.60206
SCPSs	0.82	3.15	2.87		Mock	control	0.60693	0.608982							WT	6.04139
SCPSs	0.39	2.91	3.23		SCPSs	control	7.68046e-08	2.4775e-07							WT	6.33244
SCPBc	0.47	3.43	2.99		SCPBc	control	4.98745e-10	3.46044e-09							WT	5.25527
SCPBc	0.77	3.17	3.32		SCPPi	control	1.47758e-08	1.95298e-08							WT	5.25527
SCPBc	0.39	3.29	3.17		SCP-likepsp	control	4.23998e-08	2.94692e-07							WT	5.53148
SCPBc	0.61	2.97	3.56												WT	5.64345
SCPBc	0.43	2.84	3.12												WT	6.07918
SCPBc	0.76	3.12	2.72												WT	6.5682
SCPPi	0.51	2.77	3.01												WT	6.41497
SCPPi	0.39	2.68	2.38												WT	6.63347
SCPPi	0.48	3.12	2.98												#49	4.68124
SCPPi	0.77	2.78	2.46												#49	4.27875
SCPPi	0.43	2.45	2.73												#49	4.27875
SCPPi	0.87	3.17	2.89												#49	3.57978
SCP-likepsp	0.22	2.62	2.44												#49	3.32222
SCP-likepsp	0.37	2.43	3.12												#49	3.14613
SCP-likepsp	0.54	2.89	2.84												#49	3.72428
SCP-likepsp	0.47	2.32	2.21												#49	3.36173
SCP-likepsp	0.66	3.11	2.99												#49	3.14613
SCP-likepsp	0.82	2.78	3.32												#49	4.50515
															#49	4.27875
															#49	4.41497
															#49	4.43136
															#49	3.54407
															#49	3.54407
															#49	3.20412
															#49	3.41497
															#49	3.41497
Figure 5c															#49	3.51851
B.cinerea Lesion Diameter (cm)						Figure 5d	P. capsici Lesion Diameter (mm)								#49	4.5682
WT	0.85			Mean	SD		WT	1.2			Mean	SD			#49	4.07918
WT	0.91		Wt	0.828	0.0563323		WT	1.3		Wt	1.3628	0.143474			#55	4.41497
WT	0.75		#49	0.548	0.0719259		WT	1.25		#49	1.1348	0.125514			#55	4.53148
WT	0.85		#55	0.506	0.0568038		WT	1.4		#55	1.0756	0.124119			#55	4.43136
WT	0.78						WT	1.1							#55	4.07918
WT	0.81		Two-sided Dunnett's test with control				WT	1.3		Two-sided Dunnett's test with control					#55	3.54407
WT	0.92		Wt	control			WT	1.05		Wt	control				#55	3.74819
WT	0.83		#49	1.44283e-08			WT	1.3		#49	0.0026636				#55	3.5682
WT	0.77		#55	1.94373e-10			WT	1.4		#55	0.000318252				#55	3.17609
WT	0.81						WT	1.5							#55	3.38021
#49	0.52						#49	1.2							#55	4.47712
#49	0.61						#49	1.15							#55	4.54407
#49	0.45						#49	1							#55	4.53148
#49	0.52						#49	1.1							#55	4.41497
#49	0.47						#49	1.05							#55	4.17609
#49	0.57						#49	1.3							#55	3.53148
#49	0.67						#49	1.1							#55	3.62325
#49	0.55						#49	0.9							#55	3.47712
#49	0.63						#49	0.95							#55	3.5563
#49	0.49						#49	1.05							#55	3.30103
#55	0.47						#55	1.1
#55	0.42						#55	1
#55	0.55						#55	0.9
#55	0.51						#55	1.05
#55	0.47						#55	1.25
#55	0.43						#55	1
#55	0.54						#55	0.85
#55	0.59						#55	0.95
#55	0.56						#55	1
#55	0.52						#55	1.15

## Sheet: Suppl. Fig. 1
Supplementary Fig. 1a																Supplementary Fig. 1b				Mean	SD
	Mock	nlp20	SCFE1 2μL	SCFE1 4μL			Mean				SD					B10	0.2	0.3			B10	0.25	0.070711
Col-0	0.31	4.33	3.12	3.68			Mock	nlp20	SCFE1 2μL	SCFE1 4μL	Mock	nlp20	SCFE1 2μL	SCFE1 4μL		B11	1.8	0.7			B11	1.25	0.777817
Col-0	0.45	4.19	2.89	3.33		Col-0	0.541667	4.16	2.87833	3.49167	0.155874	0.304368	0.216279	0.246042		B12	3.1	5.5			B12	4.3	1.69706
Col-0	0.68	3.67	2.71	3.15		rlp30-2	0.528333	3.995	0.558333	0.576667	0.141339	0.336734	0.163146	0.187794		B13	2.7	2.3			B13	2.5	0.282843
Col-0	0.48	4.58	2.54	3.84		rlp30-2/ RLP30-YFP	0.515	4.05167	2.66667	3.41333	0.159969	0.243345	0.342442	0.328674		B14	0.5	1.2			B14	0.85	0.494975
Col-0	0.61	4.03	3.02	3.51
Col-0	0.72	4.16	2.99	3.44		Two-sided Dunnett's test with control
rlp30-2	0.33	3.83	0.86	0.81		P	Mock	nlp20	SCFE1 2μL	SCFE1 4μL
rlp30-2	0.46	3.48	0.57	0.67		Col-0	control	1.68111e-10	1.07197e-09	2.58746e-10
rlp30-2	0.51	3.91	0.38	0.71		rlp30-2	control	4.89752e-10	0.740572	0.625374
rlp30-2	0.72	4.44	0.47	0.55		rlp30-2/ RLP30-YFP	control	4.30709e-11	7.03468e-08	2.85808e-09
rlp30-2	0.66	4.25	0.51	0.34
rlp30-2	0.49	4.06	0.56	0.38
rlp30-2/ RLP30-YFP	0.48	4.41	3.12	3.33
rlp30-2/ RLP30-YFP	0.72	4.02	2.84	3.12
rlp30-2/ RLP30-YFP	0.33	3.95	2.22	2.99
rlp30-2/ RLP30-YFP	0.64	3.69	2.61	3.84
rlp30-2/ RLP30-YFP	0.58	4.21	2.34	3.51
rlp30-2/ RLP30-YFP	0.34	4.03	2.87	3.69
Supplementary Fig. 1d											Supplementary Fig. 1e
Supplementary Fig. 1e
	Mock	nlp20	SCPSs 10μL	SCPSs 5μL			Mean				SD
Col-0	0.71	3.69	4.89	2.59			Mock	nlp20	SCPSs 10μL	SCPSs 5μL	Mock	nlp20	SCPSs 10μL	SCPSs 5μL
Col-0	0.74	3.71	4.41	3.14		Col-0	0.683333	3.66167	4.38333	2.82167	0.125326	0.415568	0.345929	0.30538
Col-0	0.64	3.45	4.57	2.88		rlp30-2	0.528333	3.93167	0.746667	0.526667	0.184436	0.21867	0.131098	0.129409
Col-0	0.88	3.95	4.02	2.94		rlp30-2/ RLP30-YFP	0.556667	4.07667	3.78167	2.72333	0.126438	0.341155	0.25135	0.18392
Col-0	0.51	3.74	4.44	3.05
Col-0	0.62	4.16	3.97	2.33		Two-sided Dunnett's test with control
rlp30-2	0.55	4.11	0.84	0.66		P	Mock	nlp20	SCPSs 10μL	SCPSs 5μL
rlp30-2	0.45	4.05	0.82	0.41		Col-0	control	1.16626e-08	2.77621e-10	2.03445e-08
rlp30-2	0.39	4.21	0.67	0.52		rlp30-2	control	5.28016e-11	0.0397187	0.9859
rlp30-2	0.66	3.76	0.59	0.67		rlp30-2/ RLP30-YFP	control	4.06243e-10	7.63086e-11	3.92873e-10
rlp30-2	0.31	3.78	0.92	0.35
rlp30-2	0.81	3.68	0.64	0.55
rlp30-2/ RLP30-YFP	0.65	3.58	3.58	2.48
rlp30-2/ RLP30-YFP	0.71	4.61	3.99	2.71
rlp30-2/ RLP30-YFP	0.55	4.25	3.48	3.01
rlp30-2/ RLP30-YFP	0.61	4.01	3.61	2.69
rlp30-2/ RLP30-YFP	0.38	4.06	3.98	2.84
rlp30-2/ RLP30-YFP	0.44	3.95	4.05	2.61

## Sheet: Suppl. Fig. 2
Supplementary Fig. 2a
SCPSs Concentrition（nM）	Mean	SD
0.01	0.236667	0.064291
0.1	0.296667	0.0493288
0.5	0.49	0.02
1	0.833333	0.0750555
5	1.26667	0.125033
10	1.66333	0.300888
50	2.19667	0.275923
100	2.78333	0.294845
500	3.34333	0.305014
1000	3.48667	0.553655
10000	3.49667	0.336502
Supplementary Fig. 2b
	flg22 Col-0	SCP1 Col-0	flg22 rlp30-2	SCPSs rlp30-2
0	1.4885	0.126633	2.02357	0.00723395	0.279677	0.0439915	0.511921	0.0639734
2	9.7998	0.4294	9.3031	0.0288705	1.37574	0.2285	1.4048	0.0178931
4	18.3045	1.3508	24.187	0.117395	2.17435	0.157838	2.72882	0.0179589
6	26.434	3.47213	36.0582	0.349593	2.82527	0.471078	4.0491	0.0471956
8	33.0676	7.20597	44.1152	0.912152	3.59821	1.30896	4.0476	0.0959959
10	37.7023	11.5254	46.133	2.16251	3.82367	2.15652	3.16005	0.0762313
12	40.9963	15.6592	48.454	3.76838	4.66586	1.68043	2.69004	0.0614899
14	43.4146	18.7534	48.2548	4.41429	3.79766	3.54715	2.03653	0.0970977
16	44.2029	20.8164	46.1287	4.38876	4.77904	3.82714	1.90103	0.0937018
18	43.7641	22.2833	40.6441	3.77589	3.64021	3.78659	1.86478	0.0843202
20	41.9334	22.666	35.6394	3.52708	3.42015	3.22434	2.098	0.0939857
22	38.2947	22.9335	29.3695	3.20561	3.59705	3.83798	2.06362	0.109852
24	33.0009	22.0862	23.9879	3.04769	2.55181	3.02175	1.9262	0.129612
26	26.671	21.1906	19.8514	2.63505	2.51246	2.62314	1.80243	0.120883
28	20.0091	20.1441	16.2116	2.59207	2.67327	1.16519	1.62832	0.124959
30	13.9636	19.1319	13.7812	2.1265	2.16473	2.61849	1.43183	0.139312
32	9.39193	17.6665	12.299	2.34874	1.7436	1.39861	1.27596	0.138064
34	6.2851	16.2395	11.0255	2.21559	1.54456	3.09373	1.16496	0.130758
36	4.37613	15.0069	9.97747	2.0627	1.2581	3.33603	1.13206	0.0768379
38	3.22927	13.5815	9.01453	2.06523	0.151955	2.69408	1.0966	0.0764201
40	2.49133	12.2139	8.1694	1.91465	0.0929237	2.08326	1.07273	0.0819433
42	1.92527	10.8931	7.31007	1.87246	0.0507187	1.66968	1.04047	0.0610545
44	1.56157	9.43297	6.4612	1.60826	0.0299811	1.27547	0.976425	0.0255735
46	1.3576	8.15577	5.7159	1.60161	0.013408	0.966531	0.942923	0.0579394
48	1.1069	6.93683	5.11937	1.47929	0.0217973	0.708035	0.402837	0.0546802
50	1.00283	5.7385	4.2842	1.39137	0.0441035	0.558049	0.814572	0.0407575
Supplementary Fig. 2c

## Sheet: Suppl. Fig. 3
Supplementary Fig. 3a					Supplementary Fig. 3b
	Mock	SCPSs
﻿Col-0	0.33	3.45
﻿Col-0	0.35	3.86
﻿Col-0	0.51	3.15
﻿Col-0	0.18	3.655
rlp30-2	0.41	0.3
rlp30-2	0.33	0.44
rlp30-2	0.46	0.21
rlp30-2	0.25	0.255
Br-0	0.66	0.69
Br-0	0.34	0.326
Br-0	0.55	0.19
Br-0	0.24	0.258
Lov-1	0.36	0.26
Lov-1	0.26	0.37
Lov-1	0.66	0.51
Lov-1	0.33	0.315
﻿Bak-2	0.66	0.71
﻿Bak-2	0.41	0.6
﻿Bak-2	0.36	0.4
﻿Bak-2	0.33	0.5
﻿Gu-0	0.15	0.36
﻿Gu-0	0.33	0.67
﻿Gu-0	0.35	0.41
﻿Gu-0	0.256	0.385
﻿ICE 111	0.47	0.2
﻿ICE 111	0.68	0.39
﻿ICE 111	0.55	0.4
﻿ICE 111	0.34	0.3
﻿Lerik1-3	0.69	0.54
﻿Lerik1-3	0.34	0.35
﻿Lerik1-3	0.16	0.49
﻿Lerik1-3	0.35	0.42
Lov-5	0.55	0.41
Lov-5	0.22	0.24
Lov-5	0.24	0.36
Lov-5	0.28	0.3
Mt-0	0.65	0.42
Mt-0	0.21	0.49
Mt-0	0.33	0.31
Mt-0	0.51	0.4
Sq-1	0.36	0.23
Sq-1	0.55	0.69
Sq-1	0.36	0.42
Sq-1	0.61	0.325
﻿Bur-0	0.27	2.98
﻿Bur-0	0.55	3.31
﻿Bur-0	0.445	3.12
﻿Bur-0	0.54	3.05
﻿Dog-4	0.61	4
﻿Dog-4	0.31	4.45
﻿Dog-4	0.33	3.921
﻿Dog-4	0.14	3.96
﻿Gy-0	0.33	2.69
﻿Gy-0	0.36	2.71
﻿Gy-0	0.31	3.015
﻿Gy-0	0.17	2.85
﻿ICE 228	0.15	2.98
﻿ICE 228	0.44	3.15
﻿ICE 228	0.37	2.65
﻿ICE 228	0.26	2.815
﻿ICE 33	0.41	3.2
﻿ICE 33	0.33	2.89
﻿ICE 33	0.33	3.59
﻿ICE 33	0.35	3.36
﻿ICE 33	0.19	3.28
﻿Nemrut	0.22	3.98
﻿Nemrut	0.55	4.51
﻿Nemrut	0.27	3.78521
﻿Nemrut	0.28	3.8826
﻿Pu2-23	0.35	2.3
﻿Pu2-23	0.51	2.99
﻿Pu2-23	0.39	2.65
﻿Pu2-23	0.36	2.475
﻿Reu-1	0.25	4
﻿Reu-1	0.51	3.33
﻿Reu-1	0.21	3.12
﻿Reu-1	0.24	3.56
﻿RmxA180	0.25	2.68
﻿RmxA180	0.51	3.21
﻿RmxA180	0.38	3.24
﻿RmxA180	0.24	2.9
﻿vod-1	0.66	3.6
﻿vod-1	0.39	3.14
﻿vod-1	0.17	3.25
﻿vod-1	0.35	3.42
﻿Ws-2	0.45	2.98
﻿Ws-2	0.71	2.66
﻿Ws-2	0.17	3.56
﻿Ws-2	0.33	3.27
﻿Wt-5	0.45	3.1
﻿Wt-5	0.35	3.064
﻿Wt-5	0.18	3.356
﻿Wt-5	0.35	3.21
﻿Agu-1	0.14	2.89
﻿Agu-1	0.55	2.64
﻿Agu-1	0.45	2.93
﻿Agu-1	0.31	2.91
﻿Ey1.5-2	0.65	4.2
﻿Ey1.5-2	0.45	3.59
﻿Ey1.5-2	0.25	4.12
﻿Ey1.5-2	0.35	4.16
﻿Strand-1	0.41	4
﻿Strand-1	0.66	3.88
﻿Strand-1	0.36	3.3
﻿Strand-1	0.56	3.65
﻿Ty-0	0.35	3.15
﻿Ty-0	0.22	2.99
﻿Ty-0	0.17	3.48
﻿Ty-0	0.35	3.31
﻿Vash-1	0.45	3.65
﻿Vash-1	0.51	3.29
﻿Vash-1	0.22	3.124
﻿Vash-1	0.56	3.38805
﻿Wal-HäsB-4	0.32	4.1
﻿Wal-HäsB-4	0.55	3.59
﻿Wal-HäsB-4	0.41	2.89
﻿Wal-HäsB-4	0.35	3.495
﻿Ws-0	0.66	3.6
﻿Ws-0	0.71	2.99
﻿Ws-0	0.15	3.14
﻿Ws-0	0.24	3.37
﻿Bak-7	0.51	2.56
﻿Bak-7	0.66	3.01
﻿Bak-7	0.33	2.14
﻿Bak-7	0.36	2.35
﻿cdm-0	0.42	2.9
﻿cdm-0	0.51	3.31
﻿cdm-0	0.36	3.47
﻿cdm-0	0.41	3.185
﻿Del-10	0.61	4
﻿Del-10	0.31	3.25
﻿Del-10	0.66	3
﻿Del-10	0.66	3.5
﻿ICE 106	0.31	2.45
﻿ICE 106	0.49	3.17
﻿ICE 106	0.23	3.21
﻿ICE 106	0.31	2.83
﻿ICE 120	0.16	3.68
﻿ICE 120	0.24	2.99
﻿ICE 120	0.41	2.9
﻿ICE 120	0.56	3.29
﻿ICE 127	0.15	4
﻿ICE 127	0.66	3.15
﻿ICE 127	0.66	3.6
﻿ICE 127	0.56	3.8
﻿ICE 153	0.81	5.6
﻿ICE 153	0.35	4.29
﻿ICE 153	0.46	4.47
﻿ICE 153	0.37	4.75
﻿ICE 163	0.59	3.81
﻿ICE 163	0.16	3.15
﻿ICE 163	0.45	3.68
﻿ICE 163	0.28	3.415
﻿ICE 173	0.34	1.9
﻿ICE 173	0.65	2.94
﻿ICE 173	0.16	2.345
﻿ICE 173	0.64	2.1225
﻿Fab-2	0.35	3.965
﻿Fab-2	0.64	3.81
﻿Fab-2	0.47	4.68
﻿Fab-2	0.36	4.3225
﻿Fei-0	0.51	4.56
﻿Fei-0	0.44	4.14
﻿Fei-0	0.22	4.98
﻿Fei-0	0.34	4.77
﻿HKT2-4	0.35	3.24
﻿HKT2-4	0.55	3.68
﻿HKT2-4	0.25	3.98
﻿HKT2-4	0.28	3.61
﻿ICE 102	0.34	3.78
﻿ICE 102	0.61	3.33
﻿ICE 102	0.51	3.25
﻿ICE 102	0.36	3.515
﻿ICE 112	0.24	2.98
﻿ICE 112	0.41	2.4
﻿ICE 112	0.14	2.16
﻿ICE 112	0.34	2.28
﻿ICE 104	0.18	3.15
﻿ICE 104	0.35	4.02
﻿ICE 104	0.21	3.46
﻿ICE 104	0.34	3.305
﻿ICE 138	0.38	4
﻿ICE 138	0.56	3.34
﻿ICE 138	0.35	3.58
﻿ICE 138	0.36	3.79
﻿ICE 212	0.38	2.89
﻿ICE 212	0.54	3.17
﻿ICE 212	0.33	3.71
﻿ICE 212	0.23	3.3
﻿ICE 216	0.71	3.1
﻿ICE 216	0.42	3.55
﻿ICE 216	0.51	2.456
﻿ICE 216	0.354	2.778
﻿ICE 50	0.33	3.56
﻿ICE 50	0.12	3.87
﻿ICE 50	0.25	3.14
﻿ICE 50	0.31	3.35
﻿ICE 60	0.35	1.9
﻿ICE 60	0.59	2.69
﻿ICE 60	0.38	2.68
﻿ICE 60	0.52	2.29
﻿ICE 97	0.51	2.69
﻿ICE 97	0.33	3.17
﻿ICE 97	0.22	3.25
﻿ICE 97	0.22	2.97
﻿ICE-1	0.33	3.36
﻿ICE-1	0.58	3.21
﻿ICE-1	0.35	3.89
﻿ICE-1	0.34	3.625
﻿ICE-49	0.14	2.89
﻿ICE-49	0.33	2.69
﻿ICE-49	0.55	3.25
﻿ICE-49	0.26	3.07
﻿ICE 150	0.16	2.68
﻿ICE 150	0.35	3.67
﻿ICE 150	0.24	3.15
﻿ICE 150	0.33	2.915
﻿ICE 63	0.38	3.264
﻿ICE 63	0.23	2.99
﻿ICE 63	0.35	3.568
﻿ICE 63	0.15	3.416
﻿ICE 71	0.147	4.1
﻿ICE 71	0.25	3.58
﻿ICE 71	0.36	4
﻿ICE 71	0.15	4.55
﻿ICE 75	0.48	3.59
﻿ICE 75	0.25	3.36
﻿ICE 75	0.61	3.12
﻿ICE 75	0.55	3.355
﻿Koch-1	0.35	3.65
﻿Koch-1	0.66	3.24
﻿Koch-1	0.33	3.14
﻿Koch-1	0.65	3.395
﻿Nie1-2	0.45	3.5
﻿Nie1-2	0.32	3.28
﻿Nie1-2	0.41	4.1
﻿Nie1-2	0.21	4.3
﻿Ped-0	0.35	3.98
﻿Ped-0	0.71	3.38
﻿Ped-0	0.345	4.12
﻿Ped-0	0.44	4.05
﻿Pua-10	0.66	5
﻿Pua-10	0.34	3.58
﻿Pua-10	0.34	5.12
﻿Pua-10	0.25	5.06
﻿Sha	0.66	3.98
﻿Sha	0.55	3.58
﻿Sha	0.44	4.5687
﻿Sha	0.51	4.27435
﻿Tsu-1	0.23	5.12
﻿Tsu-1	0.34	5.47
﻿Tsu-1	0.15	4.12
﻿Tsu-1	0.36	4.62
﻿TüSB30-3	0.54	3.2
﻿TüSB30-3	0.66	3.25
﻿TüSB30-3	0.35	2.7
﻿TüSB30-3	0.16	2.95
﻿Xan-1	0.741	4.25
﻿Xan-1	0.58	4.19
﻿Xan-1	0.22	4.5
﻿Xan-1	0.35	4.375
﻿ICE 181	0.33	4.6
﻿ICE 181	0.71	4.55
﻿ICE 181	0.37	5.124
﻿ICE 181	0.378	4.862
﻿ICE 213	0.26	3.1256
﻿ICE 213	0.31	3.5
﻿ICE 213	0.69	3.58
﻿ICE 213	0.57	3.3128
﻿ICE 226	0.54	3.26
﻿ICE 226	0.68	3.47
﻿ICE 226	0.36	3.984
﻿ICE 226	0.19	3.622
﻿ICE 61	0.24	4.01
﻿ICE 61	0.58	3.25
﻿ICE 61	0.34	2.89
﻿ICE 61	0.22	3.445
﻿ICE 7	0.25	2.759
﻿ICE 7	0.36	2.14
﻿ICE 7	0.35	2.9654
﻿ICE 7	0.34	2.8622
﻿ICE-152	0.36	4.1
﻿ICE-152	0.66	3.59
﻿ICE-152	0.32	3.678
﻿ICE-152	0.55	4.389
﻿ICE 29	0.21	3.15
﻿ICE 29	0.58	3.74
﻿ICE 29	0.29	3.02
﻿ICE 29	0.24	3.085
﻿Kastel-1	0.61	3.12
﻿Kastel-1	0.35	3.47
﻿Kastel-1	0.37	2.89
﻿Kastel-1	0.33	3.005
﻿Leo-1	0.21	2.65
﻿Leo-1	0.33	3.01
﻿Leo-1	0.65	2.15
﻿Leo-1	0.14	2.4
﻿NFA-8	0.25	3.71
﻿NFA-8	0.68	3.47
﻿NFA-8	0.35	3.45
﻿NFA-8	0.36	3.58
﻿Rü3.1+31	0.31	3.12
﻿Rü3.1+31	0.55	3.74
﻿Rü3.1+31	0.36	2.9
﻿Rü3.1+31	0.24	3.01
﻿Star-8	0.65	3.2
﻿Star-8	0.48	3.06
﻿Star-8	0.35	2.14
﻿Star-8	0.33	2.67
﻿Yeq-1	0.24	4.4
﻿Yeq-1	0.35	3.71
﻿Yeq-1	0.35	3.9
﻿Yeq-1	0.36	4.15

## Sheet: Suppl. Fig. 4
Supplementary Fig. 4a
Accession	nucleotide sequence
Bak-2	ATGATTCCAAGCCAATCTAATTCCTTTTCTGGTAGTGTTATTACCTTGTATTTCTTCCTCCTGGGTTCCCTTGTTCTACG
Br-0	ATGATTCCAAGCCAATCTAATTCCTTTTCTGGTAGTGTTATTACCTTGTATTTCTTCCTCCTGGGTTCCCTTGTTCTACG
Gu-0	ATGATTCCAAGCCAATCTAATTCCTTTTCTGGTAGTGTTATTACCTTGTATTTCTTCCTCCTGGGTTCCCTTGTTCTACG
ICE111	ATGATTCCAAGCCAATCTAATTCCTTTTCTGGTAGTGTTATTACCTTGTATTTCTTCCTCCTGGGTTCCCTTGTTCTACG
Lerik1-3	ATGATTCCAAGCCAATCTAATTCCTTTTTCTGGTAGTGTTATTACCTTGTATTTCTTCCTCCTGGGTTCCCTTGTTCTAC
Lov-1	ATGATTCCAAGCCAATCTAATTCCTTTTCTGGTAGTGTTATTACCTTGTATTTCTTCCTCCTGGGTTCGCTTGTTCTACG
Lov-5	ATGATTCCAAGCCAATCTAATTCCTTTTCTGGTAGTGTTATTACCTTGTATTTCTTCCTCCTGGGTTCGCTTGTTCTACG
Mt-0	ATGATTCCAAGCCAATCTAATTCCTTTTCTGGTAGTGTTATTACCTTGTATTTCTTCCTCCTGGGTTCCCTTGTTCTACG
Sq-1	ATGATTCCAAGCCAATCTAATTCCTTTTCTGGTAGTGTTATTACCTTGTATTTCTTCCTCCTGGGTTCCCTTGTTCTACG
	CACTCTTGCTTCTTCTAGGCTTCACTATTGCCGCCATGACCAAAGGGATGCTCTTCTCGAGTTCAAACACGAGTTTCCGG
	TAAGTGAATCGAAGCCAAGTCCATCGTTGAGTTCATGGAACAAGACTAGTGATTGCTGTTTTTGGGAGGGTGTCACGTGC
	GATGATGAATCTGGCGAGGTGGTTTCACTTGACCTTAGTTATGTCCTTCTCAACAACTCTTTGAAACCAACTAGTGGTCT
	TTTCAAACTCCAACAACTCCAGAACCTGACTCTCAGTGATTGCCATCTCTATGGAGAGGTTACTTCTTCACTAGGAAACC
	TTTCTCGTCTCACGCATCTTGACCTTTCGAGTAATCAGCTGACAGGTGAAGTTCTGGCTTCGGTCAGTAAGCTAAACCAA
	CTTAGAGACCTTTTACTTTCCGAAAACAGTTTTAGTGGTAACATTCCTACTTCATTTACCAATTTAACGAAGCTTTCTAG
	TTTAGACATCTCTAGCAATCAGTTCACATTGGAAAATTTCTCTTTCATACTACCAAATTTAACCAGCTTGTCCTCCTTAA
	ACGTTGCCTCTAATCACTTTAAATCCACGCTTCCATCTGATATGAGTGGACTCCACAACTTGAAATATTTTGATGTGCGT
	GAGAATTCATTTGTCGGGACTTTTCCTACATCCTTATTCACGATTCCTTCGTTACAAATTGTTTATTTGGAAGGAAACCA
	GTTCATGGGACCTATAAAGTTTGGGAATATATCTTCATCTTCTAGGCTTTGGGATCTAAACCTTGCTGATAACAAATTCG
	ATGGGCCAATCCCTGAATATATATCTGAAATTCACAGTCTCATAGTACTAGATCTTAGCCACAACAACTTAGTTGGGCCA
	ATCCCCACTTCTATATCAAAGTTGGTCAACCTTCAGCATCTTAGTCTTTCAAACAATACCTTGGAAGGCGAAGTGCCAGG
	TTGCTTATGGGGATTGATGACAGTGACACTTTCCCACAATTCTTTCAACAGTTTTGGAAAGTCATCATCCGGAGCTTTGG
	ATGGAGAATCAATGCAGGAGTTGGATCTTGGTTCGAATTCACTTGGAGGACCTTTTCCCCATTGGATCTGCAAGCAAAGG
	TTCTTAAAGTACTTAGACTTGTCCAACAATCTCTTCAACGGCTCAATTCCTCCTTGTTTGAAAAATTCCACTTATTGGCT
	TAAAGGGCTAGTTCTGCGTAACAACAGCTTCAGCGGATTTCTCCCAGACGTATTTGTCAATGCTAGCATGTTATTATCAC
	TTGACGTTAGCTACAACCGGTTGGAGGGAAAACTTCCAAAATCCCTGATCAATTGCACTGGTATGGAACTTCTGAATGTG
	GGAAGCAACATAATCAAGGACACTTTTCCATCCTGGTTGGTTTCTTTGCCATCATTACGTGTCCTCATCCTCAGATCTAA
	TGCATTCTATGGGTCGTTATATTATGACCACATATCTTTTGGGTTTCAACATTTGAGACTCATTGATATATCACAGAATG
	GCTTCAGTGGAACTTTGTCACCTTTATATTTCTCCAATTGGCGTGAGATGGTGACATCTGTCTTAGAAGAAAACGGCTCT
	AATATAGGTACAGAGGATTGGTACATGGGCGAGAAAGGGCCCGAGTTCAGCCATAGTAATTCGATGACTATGATATATAA
	AGGAGTAGAAACGGACTTCTTGCGGATCCCATATTTCTTCAGAGCCATTGACTTTTCTGGAAACAGATTTTTTGGGAATA
	TACCTGAATCCGTTGGTTTGTTGAAGGAATTGCGTCTTCTCAATTTGTCAGGTAACTCATTCACAAGCAATATCCCTCAG
	TCATTGGCAAATTTGACAAATCTTGAGACATTGGACCTATACCGGAATCAGCTATCAGGTCACATCCCTCGAGATCTTGG
	TAGCCTCTCTTTTCTGTCGACCATGAATTTCTCCCATAACCTTCTCGAAGGTCCAGTTCCACTAGGCACTCAGTTTCAAA
	GCCAACATTGTTCTACATTCATGGACAACCTCAGACTCTACGGTCTTGAGAAAATCTGTGGAAAAGCTCATGCCCCGAGT
	TCTACACCACTAGAATCCGAGGAATTTTCGGAACCAGAAGAACAAGTGATTAACTGGATAGCAGCGGCAATAGCCTACGG
	ACCTGGTGTGTTTTGTGGATTAGTTATTGGACATATCTTCTTTACTGCACACAAACACGAGTGGTTCATGGAAAAATTCC
	ATCGAAACAAGCGCAGAGTAGTCACCACAAGTGCTCGTTGA

## Sheet: Suppl. Fig. 5
Supplementary Fig. 5b							Supplementary Fig. 5d
inoculation with 8μl 5*106 conidal/ml B.cinerea Lesion Diameter (cm)
WT	0.82		WT	0.881667	0.0479236
WT	0.89		△SCPBc1-45	0.866667	0.0476095
WT	0.95		△SCPBc1-46	0.863333	0.0454606
WT	0.92
WT	0.86		Two-sided Dunnett's test with control
WT	0.85		P
△SCPBc1-45	0.91		WT	Control
△SCPBc1-45	0.93		△SCPBc1-45	0.598421
△SCPBc1-45	0.88		△SCPBc1-46	0.512035
△SCPBc1-45	0.84
△SCPBc1-45	0.83
△SCPBc1-45	0.81
△SCPBc1-46	0.93
△SCPBc1-46	0.85
△SCPBc1-46	0.79
△SCPBc1-46	0.88
△SCPBc1-46	0.86
△SCPBc1-46	0.87
Supplementary Fig. 5c				Mean	SD
WT	0.69		WT	0.66	0.0551362
WT	0.65		△SCPBc1-45	0.673333	0.0585377
WT	0.74		△SCPBc1-46	0.675	0.0446094
WT	0.61
WT	0.59		Two-sided Dunnett's test with control
WT	0.68		P
△SCPBc1-45	0.77		WT	Control
△SCPBc1-45	0.7		△SCPBc1-45	0.693196
△SCPBc1-45	0.68		△SCPBc1-46	0.615681
△SCPBc1-45	0.61
△SCPBc1-45	0.62
△SCPBc1-45	0.66
△SCPBc1-46	0.74
△SCPBc1-46	0.64
△SCPBc1-46	0.62
△SCPBc1-46	0.68
△SCPBc1-46	0.66
△SCPBc1-46	0.71
Supplementary Fig. 5e
	Mock	SCPSs	SCPBc	SCPPi			Mean				SD
Col-0	0.23	4.54	3.88	4.14			Mock	SCPSs	SCPBc	SCPPi	Mock	SCPSs	SCPBc	SCPPi
Col-0	0.45	4.31	3.98	3.79		Col-0	0.456667	4.38167	3.56333	3.89	0.185221	0.277302	0.310398	0.217899
Col-0	0.32	4.45	3.54	3.57		rlp30-2	0.391667	0.566667	0.505	0.401667	0.110167	0.15214	0.157321	0.089088
Col-0	0.76	3.89	3.32	4.09		Br-0	0.49	0.481667	0.518333	0.608333	0.147919	0.160427	0.209037	0.146617
Col-0	0.43	4.39	3.19	3.77		﻿Bak-2	0.455	0.463333	0.43	0.503333	0.168612	0.151745	0.0718331	0.200964
Col-0	0.55	4.71	3.47	3.98		﻿ICE 111	0.51	0.468333	0.423333	0.478333	0.186548	0.110167	0.184788	0.214981
rlp30-2	0.2	0.34	0.68	0.45		Lov-5	0.36	0.438333	0.573333	0.38	0.114193	0.0727782	0.236868	0.0586515
rlp30-2	0.43	0.71	0.34	0.49		Sq-1	0.57	0.673333	0.315	0.49	0.208135	0.215283	0.0403733	0.0787401
rlp30-2	0.54	0.55	0.58	0.31		Lov-1	0.555	0.581667	0.476667	0.53	0.190866	0.229383	0.174547	0.176522
rlp30-2	0.39	0.76	0.31	0.44		﻿Gu-0	0.495	0.543333	0.538333	0.48	0.198469	0.220515	0.187127	0.21166
rlp30-2	0.41	0.49	0.47	0.45		﻿Lerik1-3	0.505	0.578333	0.548333	0.465	0.182839	0.168335	0.176796	0.163921
rlp30-2	0.38	0.55	0.65	0.27		Mt-0	0.478333	0.418333	0.345	0.475	0.148245	0.130141	0.0557674	0.132929
Br-0	0.45	0.54	0.34	0.82
Br-0	0.71	0.78	0.56	0.66			Two-sided Dunnett's test with control
Br-0	0.34	0.41	0.62	0.45			Mock	SCPSs	SCPBc	SCPPi
Br-0	0.34	0.34	0.87	0.63		Col-0	Control	5.87125e-11	1.29892e-09	4.82736e-11
Br-0	0.49	0.39	0.34	0.43		rlp30-2	Control	0.0456249	0.178935	0.866188
Br-0	0.61	0.43	0.38	0.66		Br-0	Control	0.927319	0.791889	0.194183
﻿Bak-2	0.38	0.49	0.36	0.54		﻿Bak-2	Control	0.0972817	0.742123	0.746381
﻿Bak-2	0.29	0.37	0.39	0.81		﻿ICE 111	Control	0.647682	0.437623	0.79077
﻿Bak-2	0.51	0.54	0.46	0.34		Lov-5	Control	0.186883	0.0749651	0.710729
﻿Bak-2	0.34	0.71	0.37	0.65		Sq-1	Control	0.41772	0.0146314	0.399207
﻿Bak-2	0.76	0.39	0.45	0.29		Lov-1	Control	0.831135	0.475237	0.818539
﻿Bak-2	0.45	0.28	0.55	0.39		﻿Gu-0	Control	0.698237	0.705339	0.901743
﻿ICE 111	0.52	0.38	0.23	0.45		﻿Lerik1-3	Control	0.486381	0.685248	0.698278
﻿ICE 111	0.35	0.67	0.39	0.37		Mt-0	Control	0.473396	0.0661629	0.968098
﻿ICE 111	0.38	0.42	0.32	0.54
﻿ICE 111	0.76	0.38	0.39	0.31
﻿ICE 111	0.34	0.45	0.44	0.88
﻿ICE 111	0.71	0.51	0.77	0.32
Lov-5	0.43	0.38	0.87	0.39
Lov-5	0.21	0.51	0.34	0.34
Lov-5	0.34	0.33	0.71	0.45
Lov-5	0.27	0.47	0.31	0.38
Lov-5	0.38	0.43	0.45	0.43
Lov-5	0.53	0.51	0.76	0.29
Sq-1	0.41	0.78	0.29	0.45
Sq-1	0.59	0.81	0.32	0.61
Sq-1	0.27	0.71	0.34	0.49
Sq-1	0.66	0.43	0.29	0.47
Sq-1	0.62	0.92	0.38	0.54
Sq-1	0.87	0.39	0.27	0.38
Lov-1	0.44	0.25	0.44	0.43
Lov-1	0.37	0.77	0.77	0.36
Lov-1	0.54	0.82	0.43	0.33
Lov-1	0.88	0.55	0.23	0.65
Lov-1	0.67	0.72	0.52	0.68
Lov-1	0.43	0.38	0.47	0.73
﻿Gu-0	0.33	0.23	0.42	0.55
﻿Gu-0	0.43	0.71	0.34	0.54
﻿Gu-0	0.87	0.73	0.45	0.23
﻿Gu-0	0.34	0.38	0.73	0.72
﻿Gu-0	0.52	0.45	0.48	0.63
﻿Gu-0	0.48	0.76	0.81	0.21
﻿Lerik1-3	0.57	0.61	0.88	0.31
﻿Lerik1-3	0.77	0.55	0.46	0.44
﻿Lerik1-3	0.32	0.32	0.45	0.59
﻿Lerik1-3	0.29	0.65	0.43	0.33
﻿Lerik1-3	0.47	0.51	0.62	0.73
﻿Lerik1-3	0.61	0.83	0.45	0.39
Mt-0	0.63	0.54	0.35	0.55
Mt-0	0.66	0.59	0.45	0.59
Mt-0	0.27	0.41	0.31	0.32
Mt-0	0.38	0.38	0.34	0.31
Mt-0	0.45	0.23	0.33	0.47
Mt-0	0.48	0.36	0.29	0.61

[truncated: 5 more sheets: Suppl. Fig. 6, Suppl. Fig. 7, Suppl. Fig. 8, Suppl. Fig. 9, Suppl. Fig. 10]
